# Supplementary material for: Protective Effects of Astaxanthin on Ochratoxin A-Induced Liver Injury: Effects of Endoplasmic Reticulum Stress and Mitochondrial Fission–Fusion Balance
Source: Toxins (Basel). 2024 Jan 30;16(2):68. doi: 10.3390/toxins16020068 (PMC10893012; doi:10.3390/toxins16020068)
Supplement: Supplementary file 1 [file toxins-16-00068-s001.zip]

Archive with 1 entries (1 files):
- toxins-2736813-SI.pdf
